# Supplementary material for: Radial Extracorporeal Shock Wave Therapy for Lower‐Limb Spasticity in an Individual With Subacute Stroke: A Case Report
Source: Clin Case Rep. 2026 Jan 30;14(2):e71942. doi: 10.1002/ccr3.71942 (PMC12856239; doi:10.1002/ccr3.71942)
Supplement: Supplementary file 1 — Data S1: Dataset generated and/or analyzed in this case report. [file CCR3-14-e71942-s001.xlsx]

## Sheet: Individual information
	GCS_Eye opening	GCS_Verbal response	GCS_Motor response	SIAS motor LE_Hip flexion	SIAS motor LE_Knee extension	SIAS motor LE_Footpad	ROM_Ankle dorsiflexion	MAS_Triceps surae muscle	FIM_Walk item	FIM_Subtotal of motor domain	FIM_Subtotal of cognitive domain	FIM_Total
Admission	4	5	6	1	0	0	20	0	1	18	21	39
Pre-treatment	4	5	6	1	1	0	10	1+	1	38	21	59
Post-treatment	4	5	6	2	2	1	20	1+	1	38	24	62
Discharge	4	5	6	2	2	1	20	1+	4	58	30	88

## Sheet: Time-course changes in outcomes
	1st_Pre	1st_Post	2nd_Pre	2nd_Post	3rd_Pre	3rd_Post	4th_Pre	4th_Post	folow up
Modified Ashworth Scale	1+	1	1+	1	1+	1+	1+	1+	1+
Range of motion	10	20	10	20	15	20	15	20	20
Achilles tendon reflex	2+	2+	2+	2+	2+	2+	2+	2+	2+
Clonus score	4	1	4	1	4	4	4	4	4
